# Supplementary material for: Sustained Higher Levels of Plasma hsa-miR-17-5p Expression During Gestational Diabetes Mellitus and Postpartum
Source: Epigenomes. 2025 Sep 24;9(4):37. doi: 10.3390/epigenomes9040037 (PMC12551101; doi:10.3390/epigenomes9040037)
Supplement: Supplementary file 1 [file epigenomes-09-00037-s001.zip]

Archive with 1 entries (1 files):
- epigenomes-3831247-supplementary.pdf
